# Supplementary material for: Harnessing Potential of ω-3 Polyunsaturated Fatty Acid with Nanotechnology for Enhanced Breast Cancer Therapy: A Comprehensive Investigation into ALA-Based Liposomal PTX Delivery
Source: Pharmaceutics. 2024 Jul 9;16(7):913. doi: 10.3390/pharmaceutics16070913 (PMC11279858; doi:10.3390/pharmaceutics16070913)
Supplement: Supplementary file 1 [file pharmaceutics-16-00913-s001.zip]

Archive with 1 entries (1 files):
- pharmaceutics-3063003-supplementary.pdf
